# Supplementary material for: Coevolutionary methods enable robust design of modular repressors by reestablishing intra-protein interactions
Source: Nat Commun. 2021 Sep 22;12:5592. doi: 10.1038/s41467-021-25851-6 (PMC8458406; doi:10.1038/s41467-021-25851-6)
Supplement: Supplementary file 4 — Supplementary Data 1 [file 41467_2021_25851_MOESM4_ESM.xlsx]

## Sheet: Sheet1
Supplementary Data 1. All oligonucleotides used in experimental studeis.
Primer name	Sequence (5' to 3')	Description
CelR-RbsR K60V for	gccaatggtatgtgtttgattgagGACGAGGCTACGCGCCAGAGCTG	Primer for generateing K60V mutation in CelR-RbsR gene
CelR-RbsR K60V rev	catcagctctggcgcgtagcctcGTCCTCAATCAAACACATACCATTGGC	Primer for generateing K60V mutation in CelR-RbsR gene
CelR-RbsR C187T for	gttttatccagcgggccggtaatGGTGGCGATACGGGTATGACCTTTATC	Primer for generateing C187T mutation in CelR-RbsR gene
CelR-RbsR C187T rev	cgataaaggtcatacccgtatcgccACCATTACCGGCCCGCTGGATAAAAC	Primer for generateing C187T mutation in CelR-RbsR gene
CelR-RbsR K298P for	cgccagctcccccagttcatcCGGCGGTTGGTGGATAGTGGTTAATG	Primer for generateing K298P mutation in CelR-RbsR gene
CelR-RbsR K298P rev	caccattaaccactatccaccaaccgCCGGATGAACTGGGGGAGCTGGC	Primer for generateing K298P mutation in CelR-RbsR gene
CelR-RbsR A305M for	ccgatggatgagtacatcaatCATCAGCTCCCCCAGTTCATCTTTC	Primer for generateing A305M mutation in CelR-RbsR gene
CelR-RbsR A305M rev	caaccgaaagatgaactgggggagctgATGATTGATGTACTCATCCATCGGATAAC	Primer for generateing A305M mutation in CelR-RbsR gene
LacI-RbsR K57A for	tgccaatggtatgtgtttgattgagCGC GAGGCTACGCGCCAGAGCTGATG	Primer for generateing K57A mutation in LacI-RbsR gene
LacI-RbsR K57A rev	gccatcagctctggcgcgtagcctcGCG CTCAATCAAACACATACCATTGGCATGTTGATCAC	Primer for generateing K57A mutation in LacI-RbsR gene
LacI-RbsR F75G for	caacgccacgcaccagttctgaataGCC AGGATTGGTACTGGCAGTGATCAACATGC	Primer for generateing F75G mutation in LacI-RbsR gene
LacI-RbsR F75G rev	gatcactgccagtaccaatcctGGC TATTCAGAACTGGTGCGTGGCGTTGAAC	Primer for generateing F75G mutation in LacI-RbsR gene
LacI-RbsR K295F for	cgccagctcccccagttcatcAAA CGGTTGGTGGATAGTGGTTAATGGTGGC	Primer for generateing K295F mutation in LacI-RbsR gene
LacI-RbsR K295F rev	cattaaccactatccaccaaccgTTT GATGAACTGGGGGAGCTGGCGATTG	Primer for generateing K295F mutation in LacI-RbsR gene
LacI-RbsR N163Q for	gctaagtctccgcccagcaacgaTTG ATCCTGAATAAGATCGCTGTCGCCATCGAAC	Primer for generateing N163Q mutation in LacI-RbsR gene
LacI-RbsR N163Q rev	ggcgacagcgatcttattcaggatCAA TCGTTGCTGGGCGGAGACTTAGC	Primer for generateing N163Q mutation in LacI-RbsR gene
RbsR-GalR A85C for	caataaaaaattaccggtgtgataaCA CACCTGTTCGACCGCTTTC	Primer for generateing A85C mutation in RbsR-GalR gene
RbsR-GalR A85C rev	ggtgaaagcggtcgaacaggtgTG TTATCACACCGGTAATTTTTTATTGATTGG	Primer for generateing A85C mutation in RbsR-GalR gene
RbsR-GalR A123C for	ctaaatcagcatccgggatcattttgCA ATGGACGACCAACGCAGCAC	Primer for generateing A123C mutation in RbsR-GalR gene
RbsR-GalR A123C rev	gctgtgctgcgttggtcgtccatTG CAAAATGATCCCGGATGCTG	Primer for generateing A123C mutation in RbsR-GalR gene
RbsR-GalR G67T for	ccgaaaaacggatcggaaacatcaGT AACGACCAGACCGACCGTTTC	Primer for generateing G67T mutation in RbsR-GalR gene
RbsR-GalR G67T rev	ctgaaacggtcggtctggtcgttAC TGATGTTTCCGATCCGTTTTTCG	Primer for generateing G67T mutation in RbsR-GalR gene
RbsR-GalR H122M for	cagcatccgggatcattttggcCAT GACGACCAACGCAGCACAG	Primer for generateing H122M mutation in RbsR-GalR gene
RbsR-GalR H122M rev	ccatcgctgtgctgcgttggtcgtcATG GCCAAAATGATCCCGGATGC	Primer for generateing H122M mutation in RbsR-GalR gene
RbsR-GalR 122_123 for	cagcatccgggatcattttgCACAT GACGACCAACGCAGCACAG	Primer for generateing H122M and A123C in RbsR-GalR gene
RbsR-GalR 122_123 rev	ccatcgctgtgctgcgttggtcgtcATGTG CAAAATGATCCCGGATGCTG	Primer for generateing H122M and A123C in RbsR-GalR gene
RbsR-LacI G56V for	cgccaatcagcaacgactgtttGAC CGCCAGTTGTTGTGCCACG	Primer for generateing G56V mutation in RbsR-LacI gene
RbsR-LacI G56V rev	caaccgcgtggcacaacaactggcgGTC AAACAGTCGTTGCTGATTGGC	Primer for generateing G56V mutation in RbsR-LacI gene
RbsR-LacI A85C for	ccaccacgctggcacccagttgatcGCA GCGAGATTTAATCGCCGCGAC	Primer for generateing A85C mutation in RbsR-LacI gene
RbsR-LacI A85C rev	gtcgcggcgattaaatctcgcTGC GATCAACTGGGTGCCAGCG	Primer for generateing A85C mutation in RbsR-LacI gene
RbsR-LacI N123M for	gcatcctggtcatccagcggataCAT AATGATCAGCCCACTGACGC	Primer for generateing N123M mutation in RbsR-LacI gene
RbsR-LacI N123M rev	caacgcgtcagtgggctgatcattATG TATCCGCTGGATGACCAGGATG	Primer for generateing N123M mutation in RbsR-LacI gene
RbsR-LacI V148W for	ctgttgatgggtgtctggtcagaCCA ATCAAGAAATAACGCCGGAACATTAG	Primer for generateing V148W mutation in RbsR-LacI gene
RbsR-LacI V148W rev	gttccggcgttatttcttgatTGG TCTGACCAGACACCCATCAAC	Primer for generateing V148W mutation in RbsR-LacI gene
MalR-LacI S195I for	cagccagccagacgcagacgcgcGAT GACAGAACTTAATGGGCCCGCTAAC	Primer for generateing S195I mutation in MalR-LacI gene
MalR-LacI S195I rev	gttagcgggcccattaagttctgtcATC GCGCGTCTGCGTCTGGCTG	Primer for generateing S195I mutation in MalR-LacI gene
MalR-LacI D276S for	catgagctgtcttcggtatcgCT GTATCCCACTACCGAGATATCCGCAC	Primer for generateing D276S mutation in MalR-LacI gene
MalR-LacI D276S rev	ggtgcggatatctcggtagtgggatacAG CGATACCGAAGACAGCTCATGTTATATCCC	Primer for generateing D276S mutation in MalR-LacI gene
MalR-LacI F295P for	cacgctggtttgccccagcaggcgaGG ATCCTGTTTGATGGTGGTTAACGGC	Primer for generateing F295P mutation in MalR-LacI gene
MalR-LacI F295P rev	ccgttaaccaccatcaaacaggatCC TCGCCTGCTGGGGCAAACC	Primer for generateing F295P mutation in MalR-LacI gene
MalR-LacI A247I for	gcgcccagcgccatctgatcgttgAT AACCAGCATCGCAGTGGGAAC	Primer for generateing A247I mutation in MalR-LacI gene
MalR-LacI A247I rev	catcgttcccactgcgatgctggttAT CAACGATCAGATGGCGCTGG	Primer for generateing A247I mutation in MalR-LacI gene
XltR-GalR P52V for	gccagcgcacgggcgttggcgttCAC GTGGTAATTCAGCTCCCGCG	Primer for generateing P52V mutation in XltR-GalR gene
XltR-GalR P52V rev	gtggcgcgggagctgaattaccacGTG AACGCCAACGCCCGTGCGC	Primer for generateing P52V mutation in XltR-GalR gene
XltR-GalR A128G for	ctaaatcagcatccgggatcattttGCC ATGGACGACCAACGCAGCAC	Primer for generateing A128G mutation in XltR-GalR gene
XltR-GalR A128G rev	ctgtgctgcgttggtcgtccatGGC AAAATGATCCCGGATGCTGATTTAGC	Primer for generateing A128G mutation in XltR-GalR gene
XltR-GalR E226L for	gtcattgcctgttcgccgccgctCAG GTCTGGTTCGCCAAATGTCACC	Primer for generateing E226L mutation in XltR-GalR gene
XltR-GalR E226L rev	ctggtgacatttggcgaaccagacCTG AGCGGCGGCGAACAGGCAA	Primer for generateing 226L mutation in XltR-GalR gene
XltR-GalR A301G for	ccaaagccagttcggcagcctgggtGCC CATCGTCACGATTGGGTAACGC	Primer for generateing A301G mutation in XltR-GalR gene
XltR-GalR A301G rev	gcgttacccaatcgtgacgatgGGC ACCCAGGCTGCCGAACTGG	Primer for generateing A301G mutation in XltR-GalR gene
XltR-ScrR P52V for	cgcgcagcgagcgcgcatgaatgct CACCTGGTAATTCAGCTCCCGCGC	Primer for generateing P52V mutation in XltR-ScrR gene
XltR-ScrR P52V rev	ggcgcgggagctgaattaccagGTG AGCATTCATGCGCGCTCGC	Primer for generateing P52V mutation in XltR-ScrR gene
XltR-ScrR A127T for	gtcggcatcgctgtgcatgcacgaGGT GACGATCAGCCCGTCGACC	Primer for generateing A127T mutation in XltR-ScrR gene
XltR-ScrR A127T rev	gccaggtcgacgggctgatcgtcACC TCGTGCATGCACAGCGATGC	Primer for generateing A127T mutation in XltR-ScrR gene
XltR-ScrR P194R for	gaatcccgccagccggtcgcgcgaCCG CGACAGCCGCGGCTGGCCG	Primer for generateing P194R mutation in XltR-ScrR gene
XltR-ScrR P194R rev	cggcggccagccgcggctgtcgCGG TCGCGCGACCGGCTGGCGG	Primer for generateing P194R mutation in XltR-ScrR gene
XltR-ScrR A300G for	ggctgagcagatcgtagcagtgccaCCC CAGCTGGCGATTATCCTGCTGC	Primer for generateing A300G mutation in XltR-ScrR gene
XltR-ScrR A300G rev	gcagcaggataatcgccagctgGGG TGGCACTGCTACGATCTGCTCAG	Primer for generateing A300G mutation in XltR-ScrR gene
PurR-GalR A55V for	gaccgaccgtttcagtggtctgctgGAC CAGCGCACGGGCGTTGGCG	Primer for generateing A55V mutation in PurR-GalR gene
PurR-GalR A55V rev	gaacgccaacgcccgtgcgctgGTC CAGCAGACCACTGAAACGGTC	Primer for generateing A55V mutation in PurR-GalR gene
PurR-GalR A85C for	caataaaaaattaccggtgtgataACA CACCTGTTCGACCGCTTTCAC	Primer for generateing A85C mutation in PurR-GalR gene
PurR-GalR A85C rev	ggtgaaagcggtcgaacaggtgTGT TATCACACCGGTAATTTTTTATTGATTGGC	Primer for generateing A85C mutation in PurR-GalR gene
PurR-GalR H122M for	cagcatccgggatcattttggcCAT GACGACCAACGCAGCACAG	Primer for generateing H122M mutation in PurR-GalR gene
PurR-GalR H122M rev	ccatcgctgtgctgcgttggtcgtcATG GCCAAAATGATCCCGGATGCTG	Primer for generateing H122M mutation in PurR-GalR gene
PurR-GalR A123C for	ctaaatcagcatccgggatcattttACA ATGGACGACCAACGCAGCAC	Primer for generateing A123C mutation in PurR-GalR gene
PurR-GalR A123C rev	ctgtgctgcgttggtcgtccatTGT AAAATGATCCCGGATGCTGATTTAGC	Primer for generateing A123C mutation in PurR-GalR gene
PurR-GalR 122_123 for	cagcatccgggatcattttACACAT GACGACCAACGCAGCACAG	Primer for generateing H122M and A123C in PurR-GalR gene
PurR-GalR 122_123 rev	ccatcgctgtgctgcgttggtcgtcATGTGT AAAATGATCCCGGATGCTGATTTAGC	Primer for generateing H122M and A123C in PurR-GalR gene
Seq primer 1	gaagcttccgcaaggtaccactttg	Primer for seuqencing transcription regulator genes
Seq primer 2	agcatatggagcgacttaagcagtc	Primer for seuqencing transcription regulator genes
