# Supplementary material for: Coevolutionary methods enable robust design of modular repressors by reestablishing intra-protein interactions
Source: Nat Commun. 2021 Sep 22;12:5592. doi: 10.1038/s41467-021-25851-6 (PMC8458406; doi:10.1038/s41467-021-25851-6)
Supplement: Supplementary file 6 — Source Data [file 41467_2021_25851_MOESM6_ESM.xlsx]

## Sheet: Fig. 2 Data
Source Data for Figure 2. The following tables show data and analysis of GFP induction in E. coli cells by using a flow cytometer. C(S) scores are also shown. Average and standard deviation were calculated based on three biological replicates as shown.
a) LacI-RbsR	Uninduced			Induced			Fold-change			Average	S.D	C(S)
Original hybrid repressor	10606	10435	11109	64936	57037	68323	6.12257	5.46593	6.15024	5.91291	0.387345	-62.0987
K57A	315	322	319	81964	85176	84869	260.203	264.522	266.047	263.591	3.03114	-65.8389
b) PurR-GalR	Uninduced			Induced			Fold-change			Average	S.D	C(S)
Original hybrid repressor	170	147	173	480	483	490	2.82353	3.28571	2.83237	2.98054	0.264327	-74.0652
A55V A85C A123C	126	129	125	30663	30824	31618	243.357	238.946	252.944	245.082	7.15681	-83.462
c) CelR-RbsR	Uninduced			Induced			Fold-change			Average	S.D	C(S)
Original hybrid repressor	1219	1171	1188	6781	6402	6399	5.56276	5.46712	5.38636	5.47208	0.0883008	-62.1712
K60V	688	748	652	11828	11757	12095	17.1919	15.7179	18.5506	17.1535	1.41674	-65.8643
d) RbsR-GalR	Uninduced			Induced			Fold-change			Average	S.D	C(S)
Original hybrid repressor	104	103	103	321	311	315	3.08654	3.01942	3.05825	3.05474	0.0336984	-65.3076
A85C A123C	118	117	118	8134	8115	8156	68.9322	69.359	69.1186	69.1366	0.213952	-71.929

## Sheet: Fig. 3 Data
Source Data for Figure 3. The following tables show data and analysis of GFP induction in E. coli cells by using a flow cytometer. C(S) and SF(S) scores are also shown in the last two columns. Average and standard deviation were calculated based on three biological replicates as shown. Mutants with significant improvement (Induction > 10 folds and >3 times of its original hybrid repressor) are co…
LacI-RbsR
Mutant	Uninduced			Induced			Fold-change			Average	S.D	C(S)	SF(S)
Original hybrid repressor	10606	10435	11109	64936	57037	68323	6.12257	5.46593	6.15024	5.91291	0.387345	-62.0987	-212.479
K57A	315	322	319	81964	85176	84869	260.203	264.522	266.047	263.591	3.03114	-65.8389	-212.812
F75G	478	535	537	2045	1933	1993	4.27824	3.61308	3.71136	3.86756	0.359038	-65.1959	-210.989
N163Q	11445	11759	11746	78733	82081	82287	6.87925	6.98027	7.00553	6.95502	0.0668227	-64.8155	-211.723
K295F	53033	60343	52375	90016	91057	91321	1.69736	1.50899	1.7436	1.64998	0.124273	-65.0871	-210.631
K57A F75G	19994	22507	21102	47565	46387	46376	2.37896	2.061	2.19771	2.21256	0.1595	-68.9361	-211.321
K57A N163Q	270	262	273	45288	45913	45269	167.733	175.24	165.821	169.598	4.97914	-68.5557	-212.055
K57A K295F	15676	15852	16079	84483	86347	87597	5.38932	5.44707	5.44791	5.4281	0.0335882	-68.8273	-210.963
F75G N163Q	47709	53531	49418	61633	62190	60988	1.29185	1.16176	1.23413	1.22924	0.0651851	-67.9127	-210.232
F75G K295F	14814	16480	15858	68894	70004	67037	4.6506	4.24782	4.22733	4.37525	0.238682	-68.1843	-211.202
K57A F75G N163Q	11486	12527	14060	8625	9136	8153	0.750914	0.729305	0.579872	0.686697	0.0931419	-71.6529	-210.564
K57A F75G K295F	275	265	274	40628	35196	43920	147.738	132.815	160.292	146.948	13.7555	-71.9245	-211.534
CelR-RbsR
Mutant	Uninduced			Induced			Fold-change			Average	S.D	C(S)	SF(S)
Original hybrid repressor	1219	1171	1188	6781	6402	6399	5.56276	5.46712	5.38636	5.47208	0.0883008	-62.1712	-215.666
K60V	688	748	652	11828	11757	12095	17.1919	15.7179	18.5506	17.1535	1.41674	-65.8643	-216.112
C187T	2481	2717	2652	11526	10773	10988	4.64571	3.96503	4.14329	4.25134	0.352967	-64.9127	-215.385
K298P	3891	4088	4012	9139	9109	8772	2.34875	2.22823	2.18644	2.25447	0.0842792	-65.1138	-214.379
A305M	783	803	756	1227	1255	1242	1.56705	1.56289	1.64286	1.59093	0.0450166	-64.6108	-212.996
K60V C187T	765	835	685	8367	8263	8276	10.9373	9.89581	12.0818	10.9716	1.09338	-68.6058	-215.831
K60V K298P	2193	2322	2235	4357	4582	4706	1.98678	1.9733	2.10559	2.02189	0.072802	-68.8069	-214.825
K60V A305M	268	273	239	289	317	343	1.07836	1.16117	1.43515	1.22489	0.186734	-68.3039	-213.442
C187T K298P	7753	7812	7434	8936	9026	9630	1.15259	1.1554	1.2954	1.20113	0.0816526	-67.8553	-214.099
K298P A305M	5980	6295	6032	6008	5985	5798	1.00468	0.950755	0.961207	0.972215	0.0285994	-67.5534	-211.71
K60V C187T K298P	2785	2887	3005	3051	2974	3041	1.09551	1.03014	1.01198	1.04588	0.0439341	-71.5484	-214.545
K60V K298P A305M	3146	3120	3164	2876	1612	1407	0.914177	0.516667	0.44469	0.625178	0.252855	-71.2465	-212.156
RbsR-GalR
Mutant	Uninduced			Induced			Fold-change			Average	S.D	C(S)	SF(S)
Original hybrid repressor	104	103	103	321	311	315	3.08654	3.01942	3.05825	3.05474	0.0336984	-65.3076	-210.247
G67T	111	110	109	114	111	114	1.02703	1.00909	1.04587	1.02733	0.0183922	-68.334	-208.741
A85C	124	119	114	5070	5229	5131	40.8871	43.9412	45.0088	43.279	2.13913	-69.0787	-212.124
H122M	126	133	133	133	129	127	1.05556	0.969925	0.954887	0.993456	0.054303	-68.3375	-206.076
A123C	119	124	122	929	945	973	7.80672	7.62097	7.97541	7.80103	0.17729	-68.1579	-208.707
G67T A85C	123	119	123	125	123	125	1.01626	1.03361	1.01626	1.02204	0.0100189	-72.1051	-210.618
G67T H122M	215	213	214	229	243	243	1.06512	1.14085	1.13551	1.11383	0.0422672	-71.3639	-205.317
A85C H122M	140	138	141	141	144	143	1.00714	1.04348	1.01418	1.0216	0.0192699	-72.1086	-207.953
A85C A123C	118	117	118	8134	8115	8156	68.9322	69.359	69.1186	69.1366	0.213952	-71.929	-210.584
H122M A123C	154	153	150	156	155	152	1.01299	1.01307	1.01333	1.01313	0.000180505	-71.1878	-204.536
G67T A85C H122M	352	379	345	438	449	454	1.24432	1.1847	1.31594	1.24832	0.0657141	-75.135	-207.194
A85C H122M A123C	185	186	184	262	268	279	1.41622	1.44086	1.5163	1.45779	0.0521485	-74.9589	-206.413
RbsR-LacI
Mutant	Uninduced			Induced			Fold-change			Average	S.D	C(S)	SF(S)
Original hybrid repressor	441	498	454	5652	5612	5761	12.8163	11.2691	12.6894	12.2583	0.859019	-27.802	-162.744
G56V	10196	9890	9815	19626	19208	20212	1.92487	1.94216	2.0593	1.97544	0.0731313	-31.277	-162.605
A85C	1326	1298	1288	7920	7784	8052	5.97285	5.99692	6.25155	6.07377	0.154431	-31.5731	-161.535
N123M	396	386	380	5168	5110	5252	13.0505	13.2383	13.8211	13.37	0.401783	-30.6206	-160.156
V148W	34088	33182	33193	21918	23949	21778	0.642983	0.721747	0.656102	0.673611	0.0422001	-30.5252	-162.624
G56V A85C	15708	15515	15324	28152	28251	27672	1.79221	1.82088	1.80579	1.8063	0.0143442	-35.0481	-161.395
G56V N123M	5467	5389	5387	19640	19615	19404	3.59246	3.63982	3.602	3.61143	0.0250464	-34.0956	-160.016
G56V V148W	52520	51977	51800	51731	51361	51900	0.984977	0.988149	1.00193	0.991685	0.00901309	-34.0002	-162.484
A85C N123M	364	348	331	2553	2555	2525	7.01374	7.34195	7.6284	7.32803	0.307568	-34.3917	-158.946
A85C V148W	35447	35307	34709	26463	26964	26664	0.746551	0.763701	0.768216	0.759489	0.0114299	-34.2963	-161.415
G56V A85C N123M	9946	9980	9779	20251	20184	20186	2.03609	2.02244	2.06422	2.04092	0.021301	-37.8667	-158.807
G56V A85C V148W	50915	51238	49409	51575	49395	51312	1.01296	0.964031	1.03852	1.00517	0.0378489	-37.7713	-161.275
MalR-LacI
Mutant	Uninduced			Induced			Fold-change			Average	S.D	C(S)	SF(S)
Original hybrid repressor	130	133	130	554	545	596	4.26154	4.09774	4.58462	4.31463	0.24774	-28.7939	-150.661
S195I	127	129	135	150	168	154	1.1811	1.30233	1.14074	1.20806	0.084097	-33.1126	-151.441
A247I	141	142	143	665	747	1267	4.71631	5.26056	8.86014	6.27901	2.25183	-32.0245	-148.984
D276S	130	128	124	126	126	125	0.969231	0.984375	1.00806	0.987223	0.0195729	-33.2109	-147.207
F295P	124	121	132	245	224	170	1.97581	1.85124	1.28788	1.70497	0.366546	-32.1105	-149.682
S195I A247I	2497	2547	2574	2052	2066	1912	0.821786	0.81115	0.742813	0.791916	0.0428563	-36.3432	-150.128
S195I D276S	125	127	122	124	123	123	0.992	0.968504	1.0082	0.989567	0.0199579	-37.5296	-147.987
S195I F295P	128	130	133	128	127	126	1	0.976923	0.947368	0.974764	0.0263821	-36.4292	-150.463
A247I D276S	1380	1400	1378	1380	1365	1293	1	0.975	0.938316	0.971105	0.0310257	-36.4414	-146.026
D276S F295P	132	136	140	133	136	138	1.00758	1	0.985714	0.997763	0.011101	-36.5275	-147.021
S195I A247I D276S	8162	8722	8832	7927	7901	8626	0.971208	0.90587	0.976676	0.951251	0.0393962	-40.7601	-147.17
S195I D276S F295P	997	1011	1002	949	896	896	0.951856	0.886251	0.894212	0.910773	0.0358007	-40.8462	-147.801
XltR-GalR
Mutant	Uninduced			Induced			Fold-change			Average	S.D	C(S)	SF(S)
Original hybrid repressor	12544	12830	12915	138096	135230	141998	11.0089	10.5401	10.9948	10.848	0.266673	-57.7759	-196.258
P52V	33592	34302	34564	132712	133556	124519	3.9507	3.89353	3.60256	3.8156	0.186696	-60.6936	-195.645
A128G	21046	21824	22230	89383	92285	98781	4.24703	4.2286	4.44359	4.30641	0.11916	-60.2869	-192.845
E226L	15399	15785	15835	138018	140301	145370	8.96279	8.88825	9.1803	9.01044	0.151744	-60.068	-195.839
A301G	41212	42041	42115	252283	252245	254917	6.12159	5.99998	6.05288	6.05815	0.0609783	-60.454	-196.704
P52V A128G	45600	46596	45950	150616	118628	152188	3.30298	2.54588	3.31203	3.05363	0.439748	-63.2047	-192.231
P52V E226L	30890	30601	25689	105910	50715	104471	3.42862	1.6573	4.06676	3.05089	1.24835	-62.9858	-195.225
P52V A301G	65289	68846	64729	166714	158452	162999	2.55348	2.30154	2.51818	2.45773	0.136411	-63.3718	-196.09
A128G A301G	46617	49950	51339	92680	92081	94619	1.98812	1.84346	1.84302	1.89153	0.0836423	-62.579	-192.425
E226L A301G	54588	51566	54008	121187	120662	121069	2.22003	2.33995	2.24169	2.26722	0.0639097	-62.7461	-196.284
P52V A128G A301G	53472	53029	54962	151578	152586	157341	2.83472	2.87741	2.86272	2.85828	0.0216885	-65.4968	-191.811
P52V E226L A301G	55187	54230	56522	147909	150571	151020	2.68014	2.77653	2.67188	2.70952	0.0581791	-65.6639	-195.67
XltR-ScrR
Mutant	Uninduced			Induced			Fold-change			Average	S.D	C(S)	SF(S)
Original hybrid repressor	21293	21244	21493	80329	81282	84634	3.77255	3.82612	3.93775	3.84547	0.0842804	-52.3436	-127.635
P52V	52619	51982	52413	71180	70631	71017	1.35274	1.35876	1.35495	1.35548	0.00304309	-55.2614	-127.021
A127T	12711	12381	12643	61212	57614	55766	4.81567	4.65342	4.41082	4.62664	0.20375	-55.1277	-125.433
P194R	5155	5351	5446	8257	7565	7638	1.60175	1.41375	1.4025	1.47267	0.111928	-56.0248	-127.25
A300G	41304	41957	42582	65719	62436	61886	1.5911	1.48809	1.45334	1.51085	0.0716463	-55.0217	-123.075
P52V A127T	53710	55455	53806	74448	71462	72737	1.38611	1.28865	1.35184	1.3422	0.0494409	-58.0455	-124.819
P52V P194R	53846	53491	51835	64626	64833	65456	1.2002	1.21204	1.26278	1.225	0.0332424	-58.9426	-126.636
P52V A300G	70851	65820	66507	68621	67578	65913	0.968525	1.02671	0.991069	0.995434	0.0293365	-57.9395	-122.461
A127T P194R	67550	69047	66481	93874	94994	98529	1.3897	1.37579	1.48206	1.41585	0.0577629	-58.8089	-125.048
P194R A300G	39664	39891	40869	58762	56188	58167	1.48149	1.40854	1.42325	1.43776	0.0385812	-58.7029	-122.69
P52V A127T P194R	54665	55347	56505	70749	72124	76276	1.29423	1.30312	1.3499	1.31575	0.0299056	-61.7267	-124.434
P52V P194R A300G	62369	63847	66213	94737	96864	101875	1.51898	1.51713	1.5386	1.5249	0.0118969	-61.6207	-122.076
PurR-GalR
Mutant	Uninduced			Induced			Fold-change			Average	S.D	C(S)	SF(S)
Original hybrid repressor	170	147	173	480	483	490	2.82353	3.28571	2.83237	2.98054	0.264327	-74.0652	-214.881
A55V	108	109	112	3277	3293	3317	30.3426	30.211	29.6161	30.0566	0.387104	-76.9841	-215.306
A85C	118	115	120	1327	1273	1282	11.2458	11.0696	10.6833	10.9996	0.287677	-77.8097	-216.758
H122M	136	135	137	120	121	123	0.882353	0.896296	0.89781	0.892153	0.00852092	-76.6318	-210.71
A123C	121	118	122	305	311	310	2.52066	2.63559	2.54098	2.56575	0.061337	-76.7986	-213.34
A55V A85C	132	130	132	27374	27696	27613	207.379	213.046	209.189	209.871	2.89459	-80.7286	-217.183
A55V H122M	143	147	148	140	139	139	0.979021	0.945578	0.939189	0.954596	0.0213924	-79.5507	-211.135
A55V A123C	118	116	118	2088	2053	2031	17.6949	17.6983	17.2119	17.535	0.279865	-79.7175	-213.766
A85C H122M	152	156	153	112	111	110	0.736842	0.711538	0.718954	0.722445	0.013008	-80.3763	-212.587
A85C A123C	122	119	123	1518	1509	1588	12.4426	12.6807	12.9106	12.678	0.233985	-80.5431	-215.217
A55V A85C H122M	204	206	205	295	269	288	1.44608	1.30583	1.40488	1.38559	0.0720878	-83.2952	-213.012
A55V A85C A123C	126	129	125	30663	30824	31618	243.357	238.946	252.944	245.082	7.15681	-83.462	-215.643
